# Supplementary material for: Identification and Specific KASP Marker Development for Durum Wheat T2DS-2AS.2AL Translocation Line YL-429 with Wax Inhibitor Gene IW2
Source: Plants (Basel). 2025 Apr 1;14(7):1077. doi: 10.3390/plants14071077 (PMC11991211; doi:10.3390/plants14071077)
Supplement: Supplementary file 1 [file plants-14-01077-s001.zip]

Archive with 1 entries (1 files):
- plants-3493271-supplementary.xlsx
