# Supplementary material for: Identification and Specific KASP Marker Development for Durum Wheat T2DS-2AS.2AL Translocation Line YL-429 with Wax Inhibitor Gene IW2
Source: Plants (Basel). 2025 Apr 1;14(7):1077. doi: 10.3390/plants14071077 (PMC11991211; doi:10.3390/plants14071077)
Supplement: Supplementary file 1 [file plants-14-01077-s001.zip › plants-3493271-supplementary.xlsx]

## Sheet: KASP markers
Marker Name	Index	Physical_position/bp	Primer_adaptor	Primer_seq
Chr2D-2315861	Chr2D-2315861-498-0-Allele-A	2315861	FAM	GAAGGTGACCAAGTTCATGCTTCATCAACAGTAATGTTGTTAGCAAT
	Chr2D-2315861-498-0-Allele-G	2315861	HEX	GAAGGTCGGAGTCAACGGATTTCATCAACAGTAATGTTGTTAGCAAC
	Chr2D-2315861-498-0-Common	2315861	COM	TGCTTACATCACGTACATGGATT
Chr2D-2393120	Chr2D-2393120-468-0-Allele-C	2393120	FAM	GAAGGTGACCAAGTTCATGCTAGCAGATACAAGCAACACTCTTG
	Chr2D-2393120-468-0-Allele-G	2393120	HEX	GAAGGTCGGAGTCAACGGATTAGCAGATACAAGCAACACTCTTC
	Chr2D-2393120-468-0-Common	2393120	COM	TGCTACAAAATGAGGCTAGAGAAATTG
Chr2D-3599688	Chr2D-3599688-467-0-Allele-A	3599688	FAM	GAAGGTGACCAAGTTCATGCTAGGGTGTGCAAGCAATCAAT
	Chr2D-3599688-467-0-Allele-C	3599688	HEX	GAAGGTCGGAGTCAACGGATTAGGGTGTGCAAGCAATCAAG
	Chr2D-3599688-467-0-Common	3599688	COM	GGAAGAACTGTCATGAACATGCAG
Chr2D-4332979	Chr2D-4332979-535-0-Allele-A	4332979	FAM	GAAGGTGACCAAGTTCATGCTACTGAAGATTATCTCTGTTGTCGGAA
	Chr2D-4332979-535-0-Allele-T	4332979	HEX	GAAGGTCGGAGTCAACGGATTACTGAAGATTATCTCTGTTGTCGGAT
	Chr2D-4332979-535-0-Common	4332979	COM	TCCTTTGATCTTGTCATACACCG
Chr2D-4431898	Chr2D-4431898-530-0-Allele-C	4431898	FAM	GAAGGTGACCAAGTTCATGCTTTCCCCGCATCCACATGTTC
	Chr2D-4431898-530-0-Allele-T	4431898	HEX	GAAGGTCGGAGTCAACGGATTTTCCCCGCATCCACATGTTT
	Chr2D-4431898-530-0-Common	4431898	COM	GTTTCTTGCACATTGCCACAG
Chr2D-4605612	Chr2D-4605612-523-0-Allele-A	4605612	FAM	GAAGGTGACCAAGTTCATGCTTCTTTAGTCCAATAAAGGCAAGTGA
	Chr2D-4605612-523-0-Allele-G	4605612	HEX	GAAGGTCGGAGTCAACGGATTTCTTTAGTCCAATAAAGGCAAGTGG
	Chr2D-4605612-523-0-Common	4605612	COM	ATGCAACTAGACCAGAGAGC
Chr2D-4708947	Chr2D-4708947-454-0-Allele-A	4708947	FAM	GAAGGTGACCAAGTTCATGCTTGTTGATATGTTCTTCAAATAGGTGAT
	Chr2D-4708947-454-0-Allele-G	4708947	HEX	GAAGGTCGGAGTCAACGGATTTGTTGATATGTTCTTCAAATAGGTGAC
	Chr2D-4708947-454-0-Common	4708947	COM	TGTTTAAGACTTTCAACAATACTCCG
Chr2D-4878575	Chr2D-4878575-616-0-Allele-A	4878575	FAM	GAAGGTGACCAAGTTCATGCTAACAAAGCGCTACATCTCGA
	Chr2D-4878575-616-0-Allele-G	4878575	HEX	GAAGGTCGGAGTCAACGGATTAACAAAGCGCTACATCTCGG
	Chr2D-4878575-616-0-Common	4878575	COM	TCTAAAGGTGTTACTTATAAGTACTGGAA
Chr2D-7234618	Chr2D-7234618-447-0-Allele-C	7234618	FAM	GAAGGTGACCAAGTTCATGCTGTATTGGCCAACCTATTGTATCAG
	Chr2D-7234618-447-0-Allele-G	7234618	HEX	GAAGGTCGGAGTCAACGGATTGTATTGGCCAACCTATTGTATCAC
	Chr2D-7234618-447-0-Common	7234618	COM	CATACCTTTTGTTTACCGTCAGG
Chr2D-7757228	Chr2D-7757228-404-0-Allele-C	7757228	FAM	GAAGGTGACCAAGTTCATGCTCGTCCCAGTCACAGAGTGG
	Chr2D-7757228-404-0-Allele-T	7757228	HEX	GAAGGTCGGAGTCAACGGATTCGTCCCAGTCACAGAGTGA
	Chr2D-7757228-404-0-Common	7757228	COM	TCTGAAGGTCTTAGGTACTGGG
Chr2D-9159080	Chr2D-9159080-535-0-Allele-G	9159080	FAM	GAAGGTGACCAAGTTCATGCTAGCTACGAAGATTTTAAGTCCATGG
	Chr2D-9159080-535-0-Allele-T	9159080	HEX	GAAGGTCGGAGTCAACGGATTAGCTACGAAGATTTTAAGTCCATGT
	Chr2D-9159080-535-0-Common	9159080	COM	TCCTAGTCTGACTTTATCCTCTATTGTTA
Chr2D-10142246	Chr2D-10142246-349-0-Allele-C	10142246	FAM	GAAGGTGACCAAGTTCATGCTCTGGATCAGGCAGCAACG
	Chr2D-10142246-349-0-Allele-T	10142246	HEX	GAAGGTCGGAGTCAACGGATTCTGGATCAGGCAGCAACA
	Chr2D-10142246-349-0-Common	10142246	COM	AGCCGTACTGCTGAACAACT
Chr2D-10454885	Chr2D-10454885-567-0-Allele-C	10454885	FAM	GAAGGTGACCAAGTTCATGCTTGTTGATACGAATTGCCGCC
	Chr2D-10454885-567-0-Allele-T	10454885	HEX	GAAGGTCGGAGTCAACGGATTTGTTGATACGAATTGCCGCT
	Chr2D-10454885-567-0-Common	10454885	COM	CCCCTCGTCCTCATGAAAATG
Chr2D-10840227	Chr2D-10840227-463-0-Allele-A	10840227	FAM	GAAGGTGACCAAGTTCATGCTTTTCTAAATTTTCCAAGGCACCAT
	Chr2D-10840227-463-0-Allele-G	10840227	HEX	GAAGGTCGGAGTCAACGGATTTTTCTAAATTTTCCAAGGCACCAC
	Chr2D-10840227-463-0-Common	10840227	COM	CCTCAAGCGTTCTAGAACAGCT
Chr2D-11142683	Chr2D-11142683-512-0-Allele-C	11142683	FAM	GAAGGTGACCAAGTTCATGCTCCAAAGTGTCCCATCTTGATTGC
	Chr2D-11142683-512-0-Allele-T	11142683	HEX	GAAGGTCGGAGTCAACGGATTCCAAAGTGTCCCATCTTGATTGT
	Chr2D-11142683-512-0-Common	11142683	COM	TGCAGCAATGAATTATACGTACTTTTAC
Chr2D-11399404	Chr2D-11399404-417-0-Allele-C	11399404	FAM	GAAGGTGACCAAGTTCATGCTAGCAATAGCAACTTCTAAGCTTTCG
	Chr2D-11399404-417-0-Allele-G	11399404	HEX	GAAGGTCGGAGTCAACGGATTAGCAATAGCAACTTCTAAGCTTTCC
	Chr2D-11399404-417-0-Common	11399404	COM	AGACTCATCTAGCAGCAGCATA
Chr2D-11673648	Chr2D-11673648-485-0-Allele-A	11673648	FAM	GAAGGTGACCAAGTTCATGCTCAGGGTCGTTGTGCTGCT
	Chr2D-11673648-485-0-Allele-T	11673648	HEX	GAAGGTCGGAGTCAACGGATTCAGGGTCGTTGTGCTGCA
	Chr2D-11673648-485-0-Common	11673648	COM	CCGACACAATGAGAAGCAAAAGA
Chr2D-11773613	Chr2D-11773613-481-0-Allele-A	11773613	FAM	GAAGGTGACCAAGTTCATGCTGGGGAGACATTTCAGCACTTT
	Chr2D-11773613-481-0-Allele-G	11773613	HEX	GAAGGTCGGAGTCAACGGATTGGGGAGACATTTCAGCACTTC
	Chr2D-11773613-481-0-Common	11773613	COM	GGGTGTGGTAATTATAAAGATAATGGCT
Chr2D-12131423	Chr2D-12131423-535-0-Allele-A	12131423	FAM	GAAGGTGACCAAGTTCATGCTTGTTCTAGGAGCGCTATTCTTA
	Chr2D-12131423-535-0-Allele-G	12131423	HEX	GAAGGTCGGAGTCAACGGATTTGTTCTAGGAGCGCTATTCTTG
	Chr2D-12131423-535-0-Common	12131423	COM	GGACAAGGGGAGAAGGTTCT
Chr2D-12243723	Chr2D-12243723-371-0-Allele-G	12243723	FAM	GAAGGTGACCAAGTTCATGCTCCACAAGGAGAGAGATGCGAC
	Chr2D-12243723-371-0-Allele-T	12243723	HEX	GAAGGTCGGAGTCAACGGATTCCACAAGGAGAGAGATGCGAA
	Chr2D-12243723-371-0-Common	12243723	COM	GGATGGATCCCCCGACTCTA
Chr2D-12401894	Chr2D-12401894-542-0-Allele-G	12401894	FAM	GAAGGTGACCAAGTTCATGCTAGTCTTGATGCTCAATGTAAAAATGTG
	Chr2D-12401894-542-0-Allele-T	12401894	HEX	GAAGGTCGGAGTCAACGGATTAGTCTTGATGCTCAATGTAAAAATGTT
	Chr2D-12401894-542-0-Common	12401894	COM	CGCCAACCTCAGCATCCTT
Chr2D-12538042	Chr2D-12538042-461-0-Allele-G	12538042	FAM	GAAGGTGACCAAGTTCATGCTAGTAGCCCAAGAACTGGTCC
	Chr2D-12538042-461-0-Allele-T	12538042	HEX	GAAGGTCGGAGTCAACGGATTAGTAGCCCAAGAACTGGTCA
	Chr2D-12538042-461-0-Common	12538042	COM	CACACGAAGAGGAGCACCC
Chr2D-12863704	Chr2D-12863704-442-0-Allele-A	12863704	FAM	GAAGGTGACCAAGTTCATGCTCTTCTGCATCACACTGTCCT
	Chr2D-12863704-442-0-Allele-G	12863704	HEX	GAAGGTCGGAGTCAACGGATTCTTCTGCATCACACTGTCCC
	Chr2D-12863704-442-0-Common	12863704	COM	ACAAGATCCTTTTGCGCGAT
Chr2D-13192848	Chr2D-13192848-486-0-Allele-A	13192848	FAM	GAAGGTGACCAAGTTCATGCTCAAGCATAATGAAAGTAGTCATTGAAAAT
	Chr2D-13192848-486-0-Allele-C	13192848	HEX	GAAGGTCGGAGTCAACGGATTCAAGCATAATGAAAGTAGTCATTGAAAAG
	Chr2D-13192848-486-0-Common	13192848	COM	GATGGAGGACAGTCAGCGG
Chr2D-13338717	Chr2D-13338717-476-0-Allele-C	13338717	FAM	GAAGGTGACCAAGTTCATGCTTCCAAGACACGGGATGACCG
	Chr2D-13338717-476-0-Allele-T	13338717	HEX	GAAGGTCGGAGTCAACGGATTTCCAAGACACGGGATGACCA
	Chr2D-13338717-476-0-Common	13338717	COM	GCATCTTTGTTGTCCTCCTCC
Chr2D-13484378	Chr2D-13484378-618-0-Allele-G	13484378	FAM	GAAGGTGACCAAGTTCATGCTGTTATGTTATCGTGAAGTTGCAGG
	Chr2D-13484378-618-0-Allele-T	13484378	HEX	GAAGGTCGGAGTCAACGGATTGTTATGTTATCGTGAAGTTGCAGT
	Chr2D-13484378-618-0-Common	13484378	COM	TTATCCGCCATGGCCTTCTT
Chr2D-13505888	Chr2D-13505888-505-0-Allele-A	13505888	FAM	GAAGGTGACCAAGTTCATGCTCTCTGATCCAAATTCCACTGATAATGA
	Chr2D-13505888-505-0-Allele-G	13505888	HEX	GAAGGTCGGAGTCAACGGATTCTCTGATCCAAATTCCACTGATAATGG
	Chr2D-13505888-505-0-Common	13505888	COM	TCGAGATTGGTTGCAGCTCT
